# Supplementary material for: Comparison of whole genome sequences from human and non-human Escherichia coli O26 strains
Source: Front Cell Infect Microbiol. 2015 Mar 11;5:21. doi: 10.3389/fcimb.2015.00021 (PMC4356229; doi:10.3389/fcimb.2015.00021)
Supplement: Supplementary file 2 [file Table1.XLSX]

## Sheet: Supplemental Table 1
Supplemental table 1. Escherichia coli O26 strains used for SNP discovery and MALDI-TOF genotyping.
O serotype	H serotypea	Isolate ID	Source	Country of origin	SNP genotypeb	Applicationc	stx1d	stx2	ehxA	eae	rfbO26	fliCH11	PFGEe
26	11	01_3327	Human	USA	1	II	0	1	1	1	1	1	ND
26	11	88_1577	Bovine	USA	2	II	1	0	1	1	1	1	ND
26	11	88_353	unknown	USA	2	III	1	0	1	1	1	1	ND
26	11	05_3646	Human	USA	3	II	1	0	1	1	1	1	EVCX01.0106
26	11	95_0256	Bovine	USA	3	III	0	0	1	1	1	1	ND
26	11	95_0274	Bovine	USA	3	III	0	0	1	1	1	1	ND
26	11	95_0275	Bovine	USA	3	III	0	0	1	1	1	1	ND
26	11	CL5	Human	USA	3	II	1	0	1	1	1	1	ND
26	11	CVM_10026	Bovine	USA	3	II	1	0	0	1	1	1	ND
26	11	CVM_9944	Bovine	USA	3	II	1	0	1	1	1	1	ND
26	11	CVM_9965	Bovine	USA	3	II	1	0	1	1	1	1	ND
26	11	EC19930522	Human	Canada	3	II	1	0	1	1	1	1	ND
26	11	2004_0112	unknown	USA	4	II	1	0	1	1	1	1	ND
26	11	99_0849	Human	USA	5	II	1	0	1	1	1	1	ND
26	11	99_0850	Human	USA	5	III	1	0	1	1	1	1	ND
26	11	DEC10B	Human	Australia	5	II	1	0	1	1	1	1	ND
26	11	TW08998	Human	USA	5	II	1	0	1	1	1	1	ND
26	11	TW08637	Human	USA	6	II	1	0	0	1	1	1	ND
26	11	10	Human	USA	7	III	1	0	1	1	1	1	ND
26	11	H311b	Human	USA	8	III	0	0	0	1	1	1	ND
26	NM	06_3235	Human	USA	9	II	1	0	1	1	1	1	EVCX01.0113
26	NM	08_3200	Human	USA	9	II	1	0	1	1	1	1	EVCX01.0113
26	11	DEC10D	Human	France	9	III	0	0	1	1	1	1	ND
26	11	TW05070	Human	USA	9	III	0	0	1	1	1	1	ND
26	11	04_3313	Human	USA	10	II	1	0	1	1	1	1	EVCX01.0056
26	11	96_1414b	Human	USA	10	II	1	1	1	1	1	1	ND
26	11	96_1414p	Human	USA	10	II	1	1	1	1	1	1	ND
26	11	EC19930533	Human	Canada	10	II	1	0	1	1	1	1	ND
26	11	RM6927	Human	USA	10	II	1	1	1	1	1	1	ND
26	11	TW02295	Human	USA	10	III	1	0	1	1	1	1	ND
26	11	TW07872	Bovine	USA	10	II	1	0	1	1	1	1	ND
26	11	05_3471	Human	USA	11	II	1	1	1	1	1	1	ND
26	11	07_3721	Human	USA	12	II	1	0	1	1	1	1	EVCX01.0056
26	11	EC19940035	Bovine	Canada	13	II	1	0	1	1	1	1	ND
26	11	6817	Human	USA	14	III	1	1	1	1	1	1	ND
26	11	10140	Human	USA	14	II	1	0	1	1	1	1	ND
26	11	10205	Human	USA	14	III	1	1	1	1	1	1	ND
26	11	12452	Human	USA	14	III	1	0	1	1	1	1	ND
26	11	12761	Human	USA	14	III	1	0	0	1	1	1	ND
26	11	12785	Human	USA	14	III	1	0	1	1	1	1	ND
26	11	15151	Human	USA	14	III	1	0	1	1	1	1	ND
26	11	00_3230	Human	USA	14	II	1	1	1	1	1	1	ND
26	11	03_3318	Human	USA	14	II	1	0	1	1	1	1	EVCX01.0041
26	11	03_3503	Human	USA	14	II	1	1	1	1	1	1	EVCX01.0048
26	11	10_253	Human	USA	14	III	1	1	1	1	1	1	ND
26	11	2004-0101	unknown	USA	14	II	1	1	1	1	1	1	ND
26	11	2010C_3871	Human	USA	14	III	1	0	1	1	1	1	ND
26	11	2011C_3506	Human	USA	14	III	1	0	1	1	1	1	ND
26	11	7_11_88A	Fly	USA	14	II	1	0	1	1	1	1	ND
26	11	93_3118	Human	USA	14	II	1	0	0	1	1	1	ND
26	11	97_0886	Bovine	USA	14	II	1	0	1	1	1	1	ND
26	11	CVM_10000	Human	USA	14	II	1	0	1	1	1	1	ND
26	11	CVM_10001	Human	USA	14	II	1	0	1	1	1	1	ND
26	11	CVM_9997	Human	USA	14	II	1	0	0	1	1	1	ND
26	11	CVM_9998	Human	USA	14	II	1	0	1	1	1	1	ND
26	11	CVM_9999	Human	USA	14	II	1	0	1	1	1	1	ND
26	11	TW04272	Human	USA	14	III	1	0	1	1	1	1	ND
26	11	6883	Human	USA	15	III	1	0	1	1	1	1	ND
26	11	03_3505	Human	USA	15	II	1	0	0	1	1	1	EVCX01.0024
26	11	EC19930532	Human	Canada	16	II	1	0	1	1	1	1	ND
26	11	EC20020059	Bovine	Canada	16	II	1	0	1	1	1	1	ND
26	11	07_3986	Human	USA	17	II	1	0	1	1	1	1	EVCX01.0125
26	11	9_23	Human	USA	18	III	1	0	1	1	1	1	ND
26	11	EC19960464	Bovine	Canada	18	II	1	0	0	1	1	1	ND
26	11	07_3862	Human	USA	19	II	1	0	1	1	1	1	EVCX01.0232
26	11	7_56_38A	Bovine	USA	19	II	1	0	1	1	1	1	ND
26	11	CHWIS	Human	USA	19	III	1	0	1	1	1	1	ND
26	11	93_0495	Human	USA	20	II	1	0	1	0	1	1	ND
26	11	EC19930542	Human	Canada	20	II	1	0	1	1	1	1	ND
26	11	EC20070545	Human	Canada	20	II	1	0	1	1	1	1	ND
26	11	8179	Human	USA	21	III	1	0	1	1	1	1	ND
26	11	12689	Human	USA	21	III	1	0	1	1	1	1	ND
26	11	04_3517	Human	USA	21	II	1	0	1	1	1	1	EVCX01.0001
26	11	2009C_3753	Human	USA	21	II	1	0	1	1	1	1	EVCX01.0209
26	11	2009C_3904	Human	USA	21	II	1	0	1	1	1	1	EVCX01.0168
26	11	2009C_4747	Human	USA	21	III	1	0	1	1	1	1	ND
26	11	2010C_4834	Human	USA	21	III	1	0	1	1	1	1	ND
26	11	DEC10A	Human	Canada	21	III	1	0	1	1	1	1	ND
26	11	EC19930388	Bovine	Canada	21	II	1	0	1	1	1	1	ND
26	11	EC19930464	Bovine	Canada	21	II	1	0	1	1	1	1	ND
26	11	EC19940050	Human	Canada	21	II	1	0	1	1	1	1	ND
26	11	EC19960954	Human	Canada	21	II	1	0	1	1	1	1	ND
26	11	EC19990957	Human	Canada	21	II	1	0	1	1	1	1	ND
26	11	EC20020022	Human	Canada	21	II	1	0	1	1	1	1	ND
26	11	EC20070549	Human	Canada	21	II	1	0	1	1	1	1	ND
26	11	EC20070554	Human	Canada	21	II	1	0	1	1	1	1	ND
26	11	RM10053	Feral pig	USA	21	II	1	0	1	1	1	1	ND
26	11	RM10830	Bovine	USA	21	II	1	0	1	1	1	1	ND
26	11	RM11681	Water	USA	21	II	1	0	1	1	1	1	ND
26	11	RM8266	Bovine	USA	21	II	1	0	1	1	1	1	ND
26	11	RM8644	Water	USA	21	II	1	0	1	1	1	1	ND
26	11	05_6544	Human	USA	22	II	1	0	1	1	1	1	ND
26	11	7_14_47A	Bovine	USA	22	II	1	0	1	1	1	1	ND
26	unk	94_0003	unknown	USA	22	III	0	0	0	1	1	0	ND
26	11	DEC10C	Human	USA	22	III	0	0	1	1	1	1	ND
26	11	EC19930421	Bovine	Canada	22	II	1	0	1	1	1	1	ND
26	11	EC19930517	Bovine	Canada	22	II	1	0	1	1	1	1	ND
26	11	EC19990936	Human	Canada	22	II	1	0	1	1	1	1	ND
26	11	EC19990960	Bovine	Canada	22	II	1	0	1	1	1	1	ND
26	11	EC19990971	Human	Canada	22	II	1	0	1	1	1	1	ND
26	11	EC19990982	Human	Canada	22	II	1	0	1	1	1	1	ND
26	11	P1331	unknown	USA	22	III	1	0	1	1	1	1	ND
26	11	RM11688	Water	USA	22	II	1	0	1	1	1	1	ND
26	11	SJ1	Human	USA	22	II	1	0	1	1	1	1	ND
26	11	5531	Human	USA	23	III	1	0	1	1	1	1	ND
26	11	03_3500	Human	USA	23	III	1	0	1	1	1	1	ND
26	11	2010C_5028	Human	USA	24	III	1	0	1	1	1	1	ND
26	11	7827	Human	USA	25	III	1	0	1	1	1	1	ND
26	11	8907	Human	USA	25	II	1	0	1	1	1	1	ND
26	11	10466	Human	USA	25	III	1	0	1	1	1	1	ND
26	11	10469	Human	USA	25	II	1	0	1	1	1	1	ND
26	11	11525	Human	USA	25	III	1	0	1	1	1	1	ND
26	11	12877	Human	USA	25	III	1	0	1	1	1	1	ND
26	11	13220	Human	USA	25	III	1	0	1	1	1	1	ND
26	11	15506	Human	USA	25	II	1	0	1	1	1	1	ND
26	11	03_3469	Human	USA	25	II	1	0	1	1	1	1	EVCX01.0124
26	11	03_3507	Human	USA	25	II	1	0	1	1	1	1	EVCX01.0025
26	11	04_3197	Human	USA	25	II	1	0	1	1	1	1	EVCX01.0017
26	11	06_3464	Human	USA	25	III	1	0	1	1	1	1	ND
26	11	06_3603	Human	USA	25	II	1	0	1	1	1	1	EVCX01.0040
26	11	07_3722	Human	USA	25	II	1	1	1	1	1	1	ND
26	NM	08_3084	Human	USA	25	II	1	0	1	1	1	1	EVCX01.0138
26	11	08_4484	Human	USA	25	II	1	0	1	1	1	1	EVCX01.0124
26	11	2009C_3589	Human	USA	25	II	1	0	1	1	1	1	EVCX01.0040
26	11	2009C_4826	Human	USA	25	III	1	0	1	1	1	1	ND
26	11	2010C_4244	Human	USA	25	III	1	0	1	1	1	1	ND
26	11	2010EL_1699	Human	USA	25	III	1	0	1	1	1	1	ND
26	11	CVM_10128	Human	USA	25	II	1	0	1	1	1	1	ND
26	11	RM11636	Bovine	USA	25	II	1	0	1	1	1	1	ND
26	11	RM9884	Bovine	USA	25	II	1	0	1	1	1	1	ND
26	11	2009C_3996	Human	USA	26	III	1	0	1	1	1	1	ND
26	11	5_447	Human	USA	26	II	1	0	1	1	1	1	ND
26	11	8479	Human	USA	27	II	1	0	1	1	1	1	ND
26	11	13053	Human	USA	27	III	1	0	1	1	1	1	ND
26	11	14408	Human	USA	27	III	1	0	1	1	1	1	ND
26	11	14603	Human	USA	27	III	1	0	1	1	1	1	ND
26	11	89_4911	unknown	USA	27	III	1	0	1	1	1	1	ND
26	11	90_0105	Human	USA	27	III	1	0	0	1	1	1	ND
26	11	93_0506	Human	USA	27	III	1	0	0	1	1	1	ND
26	11	96_001	Human	USA	27	II	1	0	1	1	1	1	ND
26	11	96_0112	Human	USA	27	II	1	0	1	1	1	1	ND
26	11	96_1411	Human	USA	27	II	1	0	1	1	1	1	ND
26	11	96_1412	Human	USA	27	II	1	0	1	1	1	1	ND
26	11	96_1415	Human	USA	27	II	1	0	1	1	1	1	ND
26	11	CVM_10007	Human	USA	27	II	1	0	1	1	1	1	ND
26	11	CVM_10008	Human	USA	27	II	1	0	0	1	1	1	ND
26	11	CVM_10053	Bovine	USA	27	II	1	0	1	1	1	1	ND
26	11	CVM_9995	Human	USA	27	II	1	0	1	1	1	1	ND
26	11	DEC10E	Bovine	USA	27	II	1	0	1	1	1	1	ND
26	11	EC19950131	Bovine	Canada	27	II	1	0	1	1	1	1	ND
26	11	EC19960023	Bovine	Canada	27	II	1	0	1	1	1	1	ND
26	11	EC19990961	Bovine	Canada	27	II	1	0	1	1	1	1	ND
26	11	TB285	Human	USA	27	II	1	0	1	1	1	1	ND
26	11	EC20000061	Bovine	Canada	28	II	1	0	1	1	1	1	ND
26	11	WAR	Human	USA	29	III	1	0	1	1	1	1	ND
26	11	CVM_9939	Bovine	USA	30	II	1	0	1	1	1	1	ND
26	11	96_1413	Human	USA	31	II	1	0	0	1	1	1	ND
26	11	EC19960989	Human	Canada	31	II	1	0	1	1	1	1	ND
26	11	EC19970119	Human	Canada	31	II	1	0	1	1	1	1	ND
26	11	L3S14_1	Sheep	USA	31	II	1	0	1	1	1	1	ND
26	11	7922	Human	USA	32	III	1	0	1	1	1	1	ND
26	11	10159	Human	USA	32	III	1	0	1	1	1	1	ND
26	11	12554	Human	USA	32	III	1	0	1	1	1	1	ND
26	11	6629_1	Bovine	USA	32	II	1	0	1	1	1	1	ND
26	11	6648_1	Bovine	USA	32	III	1	0	1	1	1	1	ND
26	11	99_0702	Bovine	USA	32	II	1	0	1	1	1	1	ND
26	11	99_0703	Bovine	USA	32	II	1	0	1	1	1	1	ND
26	11	99_0704	Bovine	USA	32	II	1	0	1	1	1	1	ND
26	11	CVM_10017	Bovine	USA	32	II	1	0	0	1	1	1	ND
26	11	CVM_10034	Bovine	USA	32	II	1	0	1	1	1	1	ND
26	11	EC19960134	Bovine	Canada	32	II	1	0	1	1	1	1	ND
26	11	EC19980617	Human	Canada	32	II	1	0	1	1	1	1	ND
26	11	EC19980626	Bovine	Canada	32	II	1	0	1	1	1	1	ND
26	11	TW07622	Human	USA	32	II	1	0	1	1	1	1	ND
26	11	01_3276	Human	USA	33	II	1	0	1	1	1	1	EVCX01.0014
26	11	04_3120	Human	USA	34	II	1	0	1	1	1	1	EVCX01.0011
26	11	08_3502	Human	USA	34	II	1	0	1	1	1	1	EVCX01.0010
26	NM	2009C_3523	Human	USA	34	II	1	0	1	1	1	1	EVCX01.0010
26	11	2009C_4760	Human	USA	34	III	1	0	1	1	1	1	ND
26	11	2010C_3051	Human	USA	34	III	1	0	1	1	1	1	ND
26	11	2010C_3902	Human	USA	34	II	1	1	1	1	1	1	ND
26	NM	2010C_4347	Human	USA	34	III	1	0	1	1	1	1	ND
26	11	2011C_3387	Human	USA	34	III	1	0	1	1	1	1	ND
26	11	2011C_3655	Human	USA	34	III	1	0	1	1	1	1	ND
26	11	7_12_30A	Bovine	USA	34	II	0	1	0	0	1	1	ND
26	11	7_56_19A	Bovine	USA	34	II	1	0	1	1	1	1	ND
26	11	97_0887	Bovine	USA	34	II	1	0	1	1	1	1	ND
26	11	97_3250	Human	USA	34	II	1	1	1	1	1	1	ND
26	11	BERMUDEZ	Human	USA	34	II	1	0	1	1	1	1	ND
26	11	P5_1	Bovine	USA	34	II	1	0	1	1	1	1	ND
26	11	EC20000520	Bovine	Canada	35	II	1	0	1	1	1	1	ND
26	11	EC20000818	Bovine	Canada	35	II	1	0	1	1	1	1	ND
26	11	EC20010001	Bovine	Canada	35	II	1	0	1	1	1	1	ND
26	11	EC20010517	Bovine	Canada	35	II	1	0	1	1	1	1	ND
26	11	00_3305	Human	USA	36	II	1	0	1	1	1	1	EVCX01.0015
26	11	02_3274	Human	USA	36	II	1	0	1	1	1	1	EVCX01.0027
26	11	06_3653	Human	USA	36	II	1	0	1	1	1	1	EVCX01.0209
26	11	06_3695	Human	USA	36	II	1	0	1	1	1	1	EVCX01.0018
26	11	07_3769	Human	USA	36	II	1	0	1	1	1	1	EVCX01.0044
26	11	08_3832	Human	USA	36	II	1	0	1	1	1	1	EVCX01.0461
26	11	08_4358	Human	USA	36	II	1	1	1	1	1	1	ND
26	11	2009C_3568	Human	USA	36	II	1	0	1	1	1	1	EVCX01.0018
26	NM	2010C_4788	Human	USA	36	III	1	0	1	1	1	1	ND
26	11	2011C_3274	Human	USA	36	III	1	0	1	1	1	1	ND
26	11	40_1	Bovine	USA	36	II	1	0	1	1	1	1	ND
26	11	7_28_8A	Bovine	USA	36	II	1	0	1	1	1	1	ND
26	11	99_0869	Human	USA	36	III	1	0	1	1	1	1	ND
26	11	CVM_10040	Human	USA	36	II	1	0	0	1	1	1	ND
26	11	EC19940412	Bovine	Canada	36	II	1	0	1	1	1	1	ND
26	11	HH8	Human	USA	36	II	1	0	0	1	1	1	ND
26	11	N9S2_1	Sheep	USA	36	II	1	0	1	1	1	1	ND
26	11	2011C_3270	Human	USA	37	III	1	0	1	1	1	1	ND
26	11	2011C_3282	Human	USA	37	III	1	0	1	1	1	1	ND
26	NM	22	Human	USA	38	III	1	0	1	1	1	1	ND
26	11	5532	Human	USA	38	III	1	0	1	1	1	1	ND
26	11	13081	Human	USA	38	III	1	1	1	1	1	1	ND
26	11	03_3502	Human	USA	38	II	1	0	1	1	1	1	EVCX01.0023
26	11	04_3162	Human	USA	38	II	1	0	1	1	1	1	EVCX01.0014
26	11	04_3195	Human	USA	38	III	1	0	1	1	1	1	ND
26	11	08_3323	Human	USA	38	II	1	1	1	1	1	1	ND
26	11	2010C_3472	Human	USA	38	III	1	0	1	1	1	1	ND
26	11	7_56_76A	Fly	USA	38	II	1	0	1	1	1	1	ND
26	11	EC19950031	Bovine	Canada	38	II	1	0	1	1	1	1	ND
26	11	SJ2	Human	USA	38	II	1	1	1	1	1	1	ND
26	11	81_0193	Bird	USA	39	II	1	0	1	1	1	1	ND
26	11	81_0211	Antelope	USA	39	II	1	0	1	1	1	1	ND
26	11	CVM_10029	Bovine	USA	39	II	1	0	1	1	1	1	ND
26	11	08_4361	Human	USA	40	II	1	0	1	1	1	1	EVCX01.0491
26	11	08_4392	Human	USA	40	II	1	0	1	1	1	1	EVCX01.0491
26	11	18B24_2	Bovine	USA	40	II	1	0	1	1	1	1	ND
26	11	2010C_4430	Human	USA	40	III	1	0	1	1	1	1	ND
26	11	7_26_9A	Bovine	USA	40	II	1	0	1	1	1	1	ND
26	11	L1G18_1	Goat	USA	40	II	1	0	0	1	1	1	ND
26	32	00_3258	Human	USA	41	III	0	0	0	0	1	0	ND
26	32	TW01209	Human	USA	41	III	0	0	0	0	1	0	ND
26	unk	B1_2	Bovine	USA	42	III	0	0	1	1	1	0	ND
26	11	2009C_3689	Human	USA	43	II	0	1	1	1	1	1	ND
26	11	99_0288	Bovine	USA	43	III	0	0	1	1	1	1	ND
26	11	7_12_15B	Bovine	USA	44	II	1	1	0	0	1	1	ND
26	11	12690	Human	USA	45	III	0	0	1	1	1	1	ND
26	11	CVM_10074	Bovine	USA	45	II	0	0	1	1	1	1	ND
26	11	08_3449	Human	USA	46	II	0	1	1	1	1	1	ND
26	11	06_3044	Human	USA	47	II	0	1	1	1	1	1	ND
26	11	06_3288	Human	USA	47	II	0	1	1	1	1	1	ND
26	11	07_3337	Human	USA	47	II	0	1	1	1	1	1	ND
26	11	2009C_3612	Human	USA	47	II	0	1	1	1	1	1	ND
26	11	7_14_50A	Bovine	USA	47	II	0	1	1	1	1	1	ND
26	11	7_15_5C	Bovine	USA	47	II	0	1	1	1	1	1	ND
26	11	7_29_23A	Bovine	USA	47	II	0	1	1	1	1	1	ND
26	11	7_33_80A	Fly	USA	47	II	0	1	1	1	1	1	ND
26	11	N5D43_1	Bovine	USA	47	II	0	1	1	1	1	1	ND
26	11	SJ3	Human	USA	47	II	0	1	1	1	1	1	ND
26	36	TW01221	Human	USA	48	III	0	0	0	0	1	0	ND
26	unk	90_0157	Turkey	USA	49	III	0	0	0	0	1	0	ND
26	unk	0_0761	Chicken	USA	50	III	0	0	0	1	1	0	ND
26	unk	0_0824	Chicken	USA	51	III	0	0	0	1	1	0	ND
26	32	TW07187	Human	USA	52	III	0	0	0	0	1	0	ND
26	46	5306_56	Chicken	USA	53	III	0	0	0	0	1	0	ND
26	11	94_0962	Human	USA	54	II	1	0	1	1	1	1	ND
26	unk	R32_14_1F	Goat	USA	55	III	0	0	0	0	1	0	ND
26	unk	CVM_9960	Bovine	USA	56	II	0	0	0	0	1	0	ND
26	unk	D01016_1d	Bovine	USA	57	III	0	0	0	0	1	0	ND
26	unk	D03004_3	Bovine	USA	57	III	0	0	0	0	1	0	ND
26	unk	D04007_4	Bovine	USA	57	III	0	0	0	0	1	0	ND
26	unk	F1_A4_1	Bovine	USA	57	III	0	0	0	0	1	0	ND
26	unk	F3_13_1_3	Bovine	USA	57	III	0	0	0	0	1	0	ND
26	unk	F5_16_1_3	Bovine	USA	57	III	0	0	0	0	1	0	ND
26	unk	R43_4_1H	Bovine	USA	58	III	0	0	0	0	1	0	ND
26	unk	R28_5_1B	Chicken	USA	59	III	0	0	0	1	1	0	ND
26	11	948_4	Bovine	USA	60	III	0	0	0	1	1	1	ND
26	11	DEC9E	Human	Mexico	60	III	0	0	0	1	1	1	ND
26	11	ATCC11840	unknown	USA	61	III	0	0	0	1	1	1	ND
26	11	ATCC12795	Human	USA	61	III	0	0	0	1	1	1	ND
26	11	DEC9B	Human	USA	61	III	0	0	0	1	1	1	ND
26	11	DEC9C	Human	Switzerland	61	III	0	0	0	1	1	1	ND
26	11	EC19970133	Human	Canada	61	II	0	1	0	1	1	1	ND
26	11	DEC9A	Human	USA	62	III	0	0	0	1	1	1	ND
26	11	0_1015	Bovine	USA	63	III	0	0	0	1	1	1	ND
26	11	7_23_6A	Bovine	USA	63	III	0	0	0	1	1	1	ND
26	11	7_29_60A	Bovine	USA	63	III	0	0	0	1	1	1	ND
26	11	7_33_46A	Bovine	USA	63	II	1	0	1	1	1	1	ND
26	unk	F1_205_1_2	Bovine	USA	63	III	0	0	0	1	1	0	ND
26	unk	F1_B3_1	Bovine	USA	63	III	0	0	0	1	1	0	ND
26	unk	F12_432_4_1	Bovine	USA	63	III	0	0	0	1	1	0	ND
26	unk	F13_25_1_5	Bovine	USA	63	III	0	0	0	1	1	0	ND
26	11	F2_4072_2	Bovine	USA	63	III	0	0	0	1	1	1	ND
26	11	F3_24_4_2	Bovine	USA	63	III	0	0	0	1	1	1	ND
26	unk	F5_4_3_2	Bovine	USA	63	III	0	0	0	1	1	0	ND
26	11	99_0682	Bovine	USA	64	III	0	0	0	1	1	1	ND
26	11	MB21_1	Bovine	USA	ND	I	1	0	1	1	1	1	ND
26	11	EC19990955	Human	Canada	ND	I	1	0	0	1	1	1	ND
aunk=unknown H serotype
bND=not determined
cApplication: I=sequenced DNA pool; II=sequenced DNA pool and MALDI-TOF and III=MALDI-TOF
d0=negative PCR and 1=postive PCR
eND=not determined
