# Supplementary material for: Comparison of whole genome sequences from human and non-human Escherichia coli O26 strains
Source: Front Cell Infect Microbiol. 2015 Mar 11;5:21. doi: 10.3389/fcimb.2015.00021 (PMC4356229; doi:10.3389/fcimb.2015.00021)
Supplement: Supplementary file 3 [file Table2.XLSX]

## Sheet: Supplemental Table 2
Supplemental Table 2. Allele frequencies for 283 nucleotide polymorphisms identified in E. coli O26 strains of human and non-human origin.
										Non-human strains (n=73)			Human strains (n=109)
Positiona	Additional information about the nucleotide polymorphism	locus_tagb	gene	Reference Nucleotide	Variant Nucleotide	Codon Change	Amino Acid Change	Polymorphism Type	Protein Effect	Reference Frequency	Variant Frequency		Reference Frequency	Variant Frequency
3607		ECO26_0003	thrB	G	A	CTG -> CTA		transition	None	0.898	0.102		1	0
36912		ECO26_0036	caiE	C	T	GGC -> GAC	G -> D	transition	Substitution	0.877	0.123		0.932	0.068
85190		ECO26_0077	leuA	A	G	CGT -> CGC		transition	None	0.889	0.111		1	0
85908				C	T			transition		0.835	0.165		0.927	0.073
90659	Nucleotide polymorphism identified by Bletz et. al., 2013.	ECO26_0083	fruR	T	G	CTT -> CTG		transversion	None	0.76	0.24		0.878	0.122
93182				A	G			transition		0.64	0.36		0.632	0.368
123655		ECO26_0114	aroP	G	A	CAC -> CAT		transition	None	0.95	0.05		0.872	0.128
144072				C	T			transition		0.898	0.102		0.864	0.136
170286		ECO26_0153	fhuA	T	C	GTT -> GCT	V -> A	transition	Substitution	0.674	0.326		0.927	0.073
201130		ECO26_0179	bamA	C	T	GGC -> GGT		transition	None	0.743	0.257		0.786	0.214
204475	One of the mininal set of 43 nucleotide polymorphisms used to define the 64 genotypes.	ECO26_0181	lpxD	A	C	AAC -> ACC	N -> T	transversion	Substitution	1	0		0.878	0.122
248050		ECO26_0220	icmF	G	A	ACC -> ATC	T -> I	transition	Substitution	0.873	0.127		0.901	0.099
252495		ECO26_0224	clp	A	G	GCT -> GCC		transition	None	0.697	0.303		0.573	0.427
278884				G	A			transition		0.889	0.111		1	0
283966		ECO26_0258	lfiI	C	G	TGC -> TGG	C -> W	transversion	Substitution	0.706	0.294		0.6	0.4
296216		ECO26_0273	flgH	T	C	TGC -> CGC	C -> R	transition	Substitution	0.831	0.169		0.925	0.075
299232		ECO26_0276	lfgK	T	C	GGT -> GGC		transition	None	0.716	0.284		0.735	0.265
302075		ECO26_0279	lafZ	T	G	AAA -> ACA	K -> T	transversion	Substitution	0.888	0.113		1	0
304498		ECO26_0281	lafB	T	C	ATT -> ATC		transition	None	0.826	0.174		0.946	0.054
334786	One of the mininal set of 43 nucleotide polymorphisms used to define the 64 genotypes.	ECO26_0318	yagQ	G	A			transition	Truncation	0.858	0.142		1	0
350646				T	C			transition		0.88	0.12		0.928	0.072
358680		ECO26_0338	ykgC	T	A	GTA -> GTT		transversion	None	1	0		0.881	0.119
360705		ECO26_0339	ykgD	A	T	ACC -> TCC	T -> S	transversion	Substitution	0.651	0.349		0.648	0.352
363280	Nucleotide polymorphism identified by Bletz et. al., 2013.	ECO26_0341	ykgF	T	G	GGT -> GGG		transversion	None	0.741	0.259		0.893	0.107
387582		ECO26_0360	lacI	T	C	TCG -> CCG	S -> P	transition	Substitution	0.8	0.2		0.928	0.072
393645				G	A			transition		0.944	0.056		0.828	0.182
398437		ECO26_0370	prpC	C	T	GCC -> GCT		transition	None	0.893	0.107		1	0
400691				T	G			transversion		0.852	0.148		0.882	0.118
414629		ECO26_0382	mhpR	C	T	GTG -> GTA		transition	None	0.89	0.11		1	0
416185		ECO26_0383	mhpA	G	A	CGC -> CAC	R -> H	transition	Substitution	0.892	0.108		0.871	0.129
420671		ECO26_0387	mhpF	C	T	CGC -> TGC	R -> C	transition	Substitution	0.874	0.126		0.946	0.054
435297				C	T			transition		0.702	0.298		0.706	0.294
440209		ECO26_0408	yaiV	G	A	GCT -> ACT	A -> T	transition	Substitution	0.899	0.101		1	0
448068	One of the mininal set of 43 nucleotide polymorphisms used to define the 64 genotypes.	ECO26_0416	phoA	C	T	CTG -> TTG		transition	None	0.905	0.095		0.779	0.221
463219		ECO26_0432	phoR	T	G	GGT -> GGG		transversion	None	0.891	0.109		0.902	0.098
474928		ECO26_0441	secF	G	A	ACG -> ACA		transition	None	0.878	0.122		0.95	0.05
482436	One of the mininal set of 43 nucleotide polymorphisms used to define the 64 genotypes.	ECO26_0451	yajO	G	A	GCG -> GTG	A -> V	transition	Substitution	0.87	0.13		0.943	0.057
502776		ECO26_0471	tig	C	T	GCA -> GTA	A -> V	transition	Substitution	0.65	0.35		0.625	0.375
515931		ECO26_0482	ybaO	A	G	CAT -> CGT	H -> R	transition	Substitution	0.836	0.164		0.916	0.084
576573				C	T			transition		0.784	0.216		1	0
581328				T	A			transversion		0.869	0.131		1	0
585075	One of the mininal set of 43 nucleotide polymorphisms used to define the 64 genotypes.	ECO26_0543	ybbW	T	C	TTC -> CTC	F -> L	transition	Substitution	0.449	0.551		0.522	0.478
598509	Nucleotide polymorphism identified by Bletz et. al., 2013.	ECO26_0554	ybcF	A	G	ACC -> GCC	T -> A	transition	Substitution	0.838	0.163		1	0
604817	One of the mininal set of 43 nucleotide polymorphisms used to define the 64 genotypes.	ECO26_0562	folD	A	C	TTC -> GTC	F -> V	transversion	Substitution	1	0		0.867	0.133
663077	One of the mininal set of 43 nucleotide polymorphisms used to define the 64 genotypes.			C	T			transition		0.887	0.113		1	0
722393		ECO26_0678	ybdN	G	A	CCT -> TCT	P -> S	transition	Substitution	0.713	0.287		0.633	0.367
764368				C	T			transition		0.803	0.197		0.879	0.121
765304		ECO26_0722	ybeT	G	T	CAC -> CAA	H -> Q	transversion	Substitution	0.849	0.151		0.919	0.081
774788		ECO26_0731	Rhombiod family	A	C	AGA -> CGA		transversion	None	0.879	0.121		0.906	0.094
778192		ECO26_0733	ybeX	T	C	CTA -> CTG		transition	None	0.896	0.104		1	0
800889		ECO26_0753	pgm	A	G	ACG -> GCG	T -> A	transition	Substitution	0.816	0.184		0.891	0.109
827801		ECO26_0773	ybgK	G	T	AGT -> ATT	S -> I	transversion	Substitution	0.88	0.12		1	0
832174		ECO26_0778	ybgP	T	C	TAC -> TGC	Y -> C	transition	Substitution	0.868	0.132		1	0
844779	Nucleotide polymorphism identified by Bletz et. al., 2013.	ECO26_0787	sucB	T	G	CGT -> CGG		transversion	None	0.377	0.623		0.458	0.542
862044				C	T			transition		1	0		0.884	0.116
867705				C	T			transition		0.854	0.146		0.949	0.051
877921	One of the mininal set of 43 nucleotide polymorphisms used to define the 64 genotypes.			C	T			transition		0.884	0.116		1	0
885613		ECO26_0824	ybhI	T	C	TTT -> TCT	F -> S	transition	Substitution	0.662	0.338		0.713	0.287
955917		ECO26_0912	ybhL	C	T	CTT -> TTT	L -> F	transition	Substitution	0.868	0.132		1	0
956071				A	G			transition		0.823	0.177		0.937	0.063
968287		ECO26_0924	ybiC	C	T	CCG -> CCA		transition	None	0.921	0.067		0.859	0.141
974928	Nucleotide polymorphism identified by Bletz et. al., 2013.	ECO26_0930	ybiI	T	G	CAA -> CCA	Q -> P	transversion	Substitution	0.79	0.21		0.731	0.269
1014164		ECO26_0961	yliF	G	A	GGT -> AGT	G -> S	transition	Substitution	1	0		0.89	0.11
1015260		ECO26_0962	rimO	A	G	TCT -> TCC		transition	None	0.898	0.102		1	0
1038583	One of the mininal set of 43 nucleotide polymorphisms used to define the 64 genotypes.			C	A			transversion		0.883	0.117		1	0
1066493	Nucleotide polymorphism identified by Bletz et. al., 2013.	ECO26_1012	cydC	C	G	AGG -> ACG	R -> T	transversion	Substitution	0.867	0.133		1	0
1084146		ECO26_1024	ycaD	C	T	ACG -> ATG	T -> M	transition	Substitution	1	0		0.886	0.114
1095137	Nucleotide polymorphism identified by Bletz et. al., 2013.	ECO26_1032	ycaP	A	C	AAA -> CAA	K -> Q	transversion	Substitution	1	0		0.614	0.386
1123615	One of the mininal set of 43 nucleotide polymorphisms used to define the 64 genotypes.			G	C			transversion		0.887	0.113		1	0
1135005	Nucleotide polymorphism identified by Bletz et. al., 2013.	ECO26_1062	ssuD	A	C	ATC -> AGC	I -> S	transversion	Substitution	0.711	0.289		0.663	0.337
1140123		ECO26_1067	ycbS	C	T	TCC -> TCT		transition	None	0.871	0.129		0.942	0.058
1288922				C	T			transition		1	0		0.895	0.105
1396481		ECO26_1380	ymdC	G	T	GCC -> TCC	A -> S	transversion	Substitution	0.856	0.144		0.934	0.066
1409957		ECO26_1393	bssS	T	C	CAA -> CAG		transition	None	0.872	0.122		0.899	0.101
1417436		ECO26_1402	mviN	T	G	TTT -> TTG	F -> L	transversion	Substitution	0.645	0.355		0.621	0.379
1420888		ECO26_1407	flgC	C	T	TAC -> TAT		transition	None	0.86	0.14		1	0
1528765	Nucleotide polymorphism identified by Bletz et. al., 2013.	ECO26_1531	hyaE	C	T	GCC -> GTC	A -> V	transition	Substitution	0.667	0.333		0.618	0.382
1550454		ECO26_1551	torC	T	C	GGT -> GGC		transition	None	0.76	0.24		1	0
1631645		ECO26_1663	phoQ	T	G	GAA -> GAC	E -> D	transversion	Substitution	1	0		0.846	0.154
1648703		ECO26_1682	aidA-l	A	C	AAA -> AAC	K -> N	transversion	Substitution	0.89	0.102		1	0
1657754				G	A			transition		0.595	0.405		0.621	0.379
1672111				C	T			transition		0.891	0.109		1	0
1691894		ECO26_1723	hemA	T	C	CAT -> CAC		transition	None	0.732	0.268		0.558	0.442
1711223	Nucleotide polymorphism identified by Bletz et. al., 2013.	ECO26_1741	narH	T	C	GTG -> GCG	V -> A	transition	Substitution	0.598	0.402		0.596	0.404
1724928				C	T			transition		0.833	0.167		0.922	0.078
1726128				A	G			transition		0.868	0.132		1	0
1854322		ECO26_1899	mppA	T	C	ATG -> ACG	M -> T	transition	Substitution	0.821	0.179		1	0
1934176		ECO26_1990	tynA	T	G	AAA -> ACA	K -> T	transversion	Substitution	0.924	0.076		0.899	0.101
1938224		ECO26_1994	paaC	A	G	TAT -> TGT	Y -> C	transition	Substitution	0.788	0.212		0.939	0.061
1944146		ECO26_2001	paaJ	T	G	CAT -> CAG	H -> Q	transversion	Substitution	0.89	0.11		1	0
1956483		ECO26_2011	azoR	G	A	CCG -> CTG	P -> L	transition	Substitution	1	0		0.844	0.156
1997354		ECO26_2052	yncD	T	A	CAG -> CTG	Q -> L	transversion	Substitution	0.735	0.265		0.541	0.459
2012269	One of the mininal set of 43 nucleotide polymorphisms used to define the 64 genotypes.	ECO26_2061	yddH	A	G	GGT -> GGC		transition	None	0.848	0.152		0.94	0.06
2017764		ECO26_2067	narZ	C	G	CGG -> CGC		transversion	None	0.655	0.345		0.674	0.326
2079352				A	C			transversion		0.832	0.168		0.884	0.116
2084981		ECO26_2116	lsrC	G	A	CTG -> CTA		transition	None	0.917	0.083		0.863	0.137
2085102		ECO26_2116	lsrC	C	T	CTG -> TTG		transition	None	0.905	0.095		0.879	0.121
2090718		ECO26_2122	uxaB	G	A	GGC -> GGT		transition	None	0.898	0.102		1	0
2091382				T	C			transition		0.706	0.294		0.789	0.211
2100714	Nucleotide polymorphism identified by Bletz et. al., 2013.	ECO26_2133	marA	C	T	CTG -> TTG		transition	None	0.94	0.06		0.796	0.204
2105141		ECO26_2138	celB	T	C	GAC -> GGC	D -> G	transition	Substitution	0.825	0.155		1	0
2231983		ECO26_2296	ynfK	G	A	CAT -> TAT	H -> Y	transition	Substitution	0.876	0.124		1	0
2265373	Nucleotide polymorphism identified by Bletz et. al., 2013.	ECO26_2339	fumC	A	G	CTG -> CCG	L -> P	transition	Substitution	0.748	0.252		0.567	0.433
2269836		ECO26_2342	ydgA	C	T	GCA -> GTA	A -> V	transition	Substitution	0.608	0.392		0.719	0.281
2284496				C	G			transversion		0.877	0.115		0.932	0.068
2302897		ECO26_2374	ydhK	C	T	CGT -> TGT	R -> C	transition	Substitution	0.897	0.103		1	0
2309077	One of the mininal set of 43 nucleotide polymorphisms used to define the 64 genotypes.	ECO26_2382	lhr	T	C	TGC -> CGC	C -> R	transition	Substitution	0.696	0.304		0.544	0.456
2330915		ECO26_2400	ydhW	G	A	ACC -> ATC	T -> I	transition	Substitution	0.879	0.121		0.926	0.074
2343506		ECO26_2411	sufB	T	C	CCA -> CCG		transition	None	0.923	0.077		0.895	0.105
2350584		ECO26_2417	ydiL	T	C	GCT -> GCC		transition	None	0.821	0.179		0.891	0.109
2360003		ECO26_2426	ydiQ	G	A	CAG -> CAA		transition	None	0.894	0.106		0.792	0.208
2371044				T	C			transition		1	0		0.823	0.177
2428260				C	T			transition		0.858	0.142		0.855	0.145
2430382		ECO26_2506	katE	T	C	CTC -> CCC	L -> P	transition	Substitution	0.711	0.289		0.585	0.415
2437035		ECO26_2512	chbC	G	A	CCG -> CTG	P -> L	transition	Substitution	0.83	0.17		0.945	0.055
2444594		ECO26_2520	astB	T	C	ATG -> GTG	M -> V	transition	Substitution	0.694	0.306		0.571	0.429
2445226		ECO26_2521	astD	C	T	GGT -> AGT	G -> S	transition	Substitution	0.87	0.13		0.87	0.13
2477401		ECO26_2551	yeaH	G	A	GTG -> GTA		transition	None	0.899	0.101		0.926	0.074
2489005		ECO26_2565	hypothetical	A	G	ACT -> ACC		transition	None	0.637	0.363		0.609	0.391
2494053		ECO26_2570	yeaV	A	G	ACT -> GCT	T -> A	transition	Substitution	0.932	0.068		0.89	0.11
2502968				T	G			transversion		0.843	0.157		1	0
2522451		ECO26_2600	prc	T	G	GAT -> GCT	D -> A	transversion	Substitution	0.832	0.168		0.949	0.051
2599566		ECO26_2694	putative esterase	A	C	CTA -> CGA	L -> R	transversion	Substitution	0.828	0.172		0.907	0.093
2619481	One of the mininal set of 43 nucleotide polymorphisms used to define the 64 genotypes.	ECO26_2709	znuA	C	T	ACG -> ACA		transition	None	0.792	0.208		0.833	0.167
2648676		ECO26_2738	tar	C	T	GCC -> ACC	A -> T	transition	Substitution	0.896	0.104		0.915	0.085
2654487	One of the mininal set of 43 nucleotide polymorphisms used to define the 64 genotypes.	ECO26_2743	flhC	T	A	GTA -> GTT		transversion	None	0.573	0.427		0.702	0.298
2713060		ECO26_2811	dcyD	G	A	GCT -> GTT	A -> V	transition	Substitution	0.818	0.182		0.768	0.232
2728935		ECO26_2828	fliI	C	A	CGC -> AGC	R -> S	transversion	Substitution	0.822	0.178		1	0
2730810	Nucleotide polymorphism identified by Bletz et. al., 2013.	ECO26_2830	fliK	T	C	GTG -> GCG	V -> A	transition	Substitution	0.882	0.118		0.911	0.089
2751284		ECO26_2857	yodA	T	C	AGT -> AGC		transition	None	0.853	0.147		0.909	0.091
2766770		ECO26_2864	peptide synthetase	G	A	ACG>ACA		transition	None	0.82	0.18		0.812	0.188
2781631		ECO26_2869	tonB	C	T	GGC>GGT		transition	None	0.403	0.597		0.365	0.635
2791976		ECO26_2876	yeeN	G	A	GTG -> ATG	V -> M	transition	Substitution	0.926	0.074		0.898	0.102
2792695	One of the mininal set of 43 nucleotide polymorphisms used to define the 64 genotypes.			T	A			transversion		0.856	0.144		0.777	0.223
2795508				C	T			transition		0.838	0.162		0.897	0.103
2809804				A	G			transition		0.836	0.164		0.884	0.116
2814848		ECO26_2897	hypothetical	G	T	ACC -> ACA		transversion	None	0.844	0.144		0.811	0.189
2833702		ECO26_2918	yeeA	T	G	AAT -> CAT	N -> H	transversion	Substitution	0.948	0.052		0.829	0.171
2834448				T	C			transition		0.789	0.211		0.906	0.094
2878082		ECO26_2960	cpsB	A	G	ACT -> ACC		transition	None	0.744	0.256		0.674	0.326
2881381	One of the mininal set of 43 nucleotide polymorphisms used to define the 64 genotypes.	ECO26_2964	gmd	A	G	GCT -> GCC		transition	None	0.741	0.259		0.823	0.177
2883765		ECO26_2967	wcaD	A	G	GGT -> GGC		transition	None	0.685	0.315		0.715	0.285
2886230		ECO26_2969	wcaB	T	C	ACC -> GCC	T -> A	transition	Substitution	0.639	0.361		0.694	0.306
2899358				A	G			transition		0.698	0.302		0.673	0.327
2902578		ECO26_2981	yegD	C	A	CCG -> CAG	P -> Q	transversion	Substitution	0.755	0.245		0.836	0.164
2929292	One of the mininal set of 43 nucleotide polymorphisms used to define the 64 genotypes.	ECO26_3005	gatY	T	C	TAC -> TGC	Y -> C	transition	Substitution	0.892	0.108		0.792	0.208
2930847	One of the mininal set of 43 nucleotide polymorphisms used to define the 64 genotypes.			T	C			transition		0.885	0.115		1	0
2943990	One of the mininal set of 43 nucleotide polymorphisms used to define the 64 genotypes.	ECO26_3020	yehD	T	G	GAG -> GCG	E -> A	transversion	Substitution	0.876	0.124		0.994	0.106
2948809				C	T			transition		0.442	0.558		0.379	0.621
2949484	One of the mininal set of 43 nucleotide polymorphisms used to define the 64 genotypes.			A	G			transition		0.808	0.192		0.927	0.073
2955104		ECO26_3025	yehI	G	A	GAC -> AAC	D -> N	transition	Substitution	1	0		0.807	0.193
2967442		ECO26_3037	yehS	C	A	GCG -> GCT		transversion	None	0.429	0.571		0.493	0.507
3017260		ECO26_3080	fruK	T	G	GCA -> GCC		transversion	None	0.722	0.268		0.598	0.402
3021429				G	A			transition		1	0		0.889	0.111
3022161		ECO26_3085	yeiQ	C	T	GTC -> GTT		transition	None	0.91	0.09		0.793	0.207
3027802		ECO26_3090	yejA	C	A	ACT -> AAT	T -> N	transversion	Substitution	0.856	0.144		1	0
3030971	Nucleotide polymorphism identified by Bletz et. al., 2013.	ECO26_3092	yejE	A	T	AGT -> TGT	S -> C	transversion	Substitution	0.607	0.393		0.712	0.288
3147923		ECO26_3226	yfaL	T	C	GAT -> GGT	D -> G	transition	Substitution	0.685	0.315		0.857	0.143
3232688	Nucleotide polymorphism identified by Bletz et. al., 2013.	ECO26_3306	truA	C	A	CGG -> CTG	R -> L	transversion	Substitution	0.849	0.151		0.894	0.106
3337395		ECO26_3426	dsdA	T	C	GTC -> GCC	V -> A	transition	Substitution	0.569	0.431		0.796	0.204
3337919		ECO26_3426	dsdA	A	G	ATG -> GTG	M -> V	transition	Substitution	0.86	0.14		1	0
3368077		ECO26_3449	yfeO	G	T	CCG -> CCT		transversion	None	0.833	0.167		0.923	0.077
3403365		ECO26_3481	murP	G	C	GCG -> GCC		transversion	None	0.85	0.15		0.915	0.085
3409724		ECO26_3489	yfeG	T	G	CAG -> CCG	Q -> P	transversion	Substitution	0.892	0.108		1	0
3447442		ECO26_3523	nlpB	C	T	GCC -> ACC	A -> T	transition	Substitution	0.852	0.148		0.876	0.124
3476154		ECO26_3550	yfgF	G	A	CCG -> TCG	P -> S	transition	Substitution	0.897	0.103		1	0
3480021		ECO26_3553	yfgI	A	C	GAT -> GCT	D -> A	transversion	Substitution	1	0		0.875	0.125
3491315	One of the mininal set of 43 nucleotide polymorphisms used to define the 64 genotypes.	ECO26_3563	yfgA	G	A	CCT -> TCT	P -> S	transition	Substitution	0.872	0.128		1	0
3509606		ECO26_3577	iscS	C	G	CCG -> CCC		transversion	None	1	0		0.885	0.115
3511763		ECO26_3579	yfhQ	C	T	CCG -> CCA		transition	None	0.812	0.188		0.826	0.174
3530253		ECO26_3596	yphG	G	A	GCG -> GTG	A -> V	transition	Substitution	0.897	0.103		1	0
3548111		ECO26_3608	yfhH	G	A	GGT -> AGT	G -> S	transition	Substitution	0.887	0.113		1	0
3597633	One of the mininal set of 43 nucleotide polymorphisms used to define the 64 genotypes.	ECO26_3653	ypjD	G	A	GTT -> ATT	V -> I	transition	Substitution	0.872	0.128		1	0
3672917		ECO26_3732	gabP	C	T	ACC -> ACT		transition	None	0.897	0.103		1	0
3690145		ECO26_3753	emrA	T	C	ATT -> ACT	I -> T	transition	Substitution	0.781	0.219		0.663	0.337
3696744				A	C			transversion		0.72	0.28		0.718	0.282
3705043		ECO26_3766	srlE	G	A	AGA -> AAA	R -> K	transition	Substitution	0.896	0.104		0.946	0.054
3714770	One of the mininal set of 43 nucleotide polymorphisms used to define the 64 genotypes.	ECO26_3775	hypF	A	C	GTT -> GTG		transversion	None	0.667	0.333		0.63	0.37
3730727				G	A			transition		0.758	0.242		0.613	0.387
3741651				G	A			transition		0.773	0.227		0.773	0.227
3762955		ECO26_3825	hypothetical	G	A	GCG -> GTG	A -> V	transition	Substitution	1	0		0.885	0.115
3765146		ECO26_3828	hypothetical	C	T			transition	Truncation	1	0		0.736	0.264
3768475	One of the mininal set of 43 nucleotide polymorphisms used to define the 64 genotypes.			A	C			transversion		0.573	0.427		0.637	0.363
3814736		ECO26_3868	xni	A	G	ATT -> GTT	I -> V	transition	Substitution	0.65	0.35		0.615	0.385
3845592	One of the mininal set of 43 nucleotide polymorphisms used to define the 64 genotypes.	ECO26_3893	ptr	G	A	ACC -> ATC	T -> I	transition	Substitution	0.896	0.104		0.927	0.073
3846416		ECO26_3893	ptr	G	A	GGC -> GGT		transition	None	1	0		0.869	0.131
3893048		ECO26_3944	hypothetical	T	C	AAA -> AAG		transition	None	0.849	0.151		0.921	0.079
3914494	Nucleotide polymorphism identified by Bletz et. al., 2013.	ECO26_3961	ygeY	A	G	GTA -> GTG		transition	None	0.772	0.228		0.61	0.39
3928198		ECO26_3970	xdhD	A	G	CTA -> CTG		transition	None	0.638	0.362		0.664	0.336
3952069		ECO26_3992	gcvP	G	A	GAC -> GAT		transition	None	1	0		0.894	0.106
3963749		ECO26_4002	rpiA	C	T	GCT -> ACT	A -> T	transition	Substitution	0.894	0.106		1	0
4010820		ECO26_4049	yggR	A	T	TAT -> AAT	Y -> N	transversion	Substitution	0.878	0.122		0.939	0.061
4016265		ECO26_4056	dctM	C	T	ACG -> ATG	T -> M	transition	Substitution	0.863	0.137		0.934	0.066
4048079	One of the mininal set of 43 nucleotide polymorphisms used to define the 64 genotypes.	ECO26_4082	yghO	G	A	GAC -> GAT		transition	None	0.836	0.164		0.734	0.266
4071920	One of the mininal set of 43 nucleotide polymorphisms used to define the 64 genotypes.	ECO26_4106	yghW	G	A	CTG -> TTG		transition	None	1	0		0.889	0.111
4102684		ECO26_4136	tolC	G	T	GTC -> TTC	V -> F	transversion	Substitution	0.87	0.13		0.895	0.105
4141819		ECO26_4174	ygjG	C	T	CAC -> CAT		transition	None	0.919	0.081		0.873	0.127
4159658				C	A			transversion		0.843	0.137		0.87	0.12
4181888		ECO26_4214	yhaL	A	G	ACT -> GCT	T -> A	transition	Substitution	0.765	0.235		0.64	0.36
4194391				A	C			transversion		0.645	0.355		0.673	0.327
4195309		ECO26_4226	yhaC	C	T	CCA -> CTA	P -> L	transition	Substitution	0.835	0.165		1	0
4203318		ECO26_4231	garD	A	G	ATC -> GTC	I -> V	transition	Substitution	0.842	0.158		0.885	0.115
4207884	One of the mininal set of 43 nucleotide polymorphisms used to define the 64 genotypes.	ECO26_4237	agaW	G	A	CTG -> CTA		transition	None	0.852	0.148		1	0
4210701				C	T			transition		0.867	0.133		0.889	0.111
4227119		ECO26_4257	yraR	G	A	CAT -> TAT	H -> Y	transition	Substitution	1	0		0.87	0.13
4272578		ECO26_4302	kdsC	T	C	GTG -> GCG	V -> A	transition	Substitution	0.813	0.188		0.917	0.083
4292911		ECO26_4321	nanK	C	A	GGT -> TGT	G -> C	transversion	Substitution	0.894	0.106		0.944	0.056
4298120		ECO26_4326	dcuD	A	G	GCA -> GCG		transition	None	0.836	0.164		0.914	0.086
4308460	One of the mininal set of 43 nucleotide polymorphisms used to define the 64 genotypes.			C	T			transition		0.736	0.264		0.61	0.39
4322610		ECO26_4348	mreC	A	G	TTG -> CTG		transition	None	0.651	0.349		0.717	0.283
4326496		ECO26_4351	yhdH	G	T	GGG -> GGT		transversion	None	0.769	0.231		0.692	0.308
4387380		ECO26_4425	bfr	A	C	GAT -> GAG	D -> E	transversion	Substitution	1	0		0.887	0.113
4411815	Nucleotide polymorphism identified by Bletz et. al., 2013.	ECO26_4453	tsgA	A	C	AGT -> CGT	S -> R	transversion	Substitution	0.699	0.301		0.602	0.398
4465549		ECO26_4503	gntT	A	C	GAT -> GCT	D -> A	transversion	Substitution	0.938	0.062		0.769	0.231
4535910		ECO26_4564	nikB	T	A	TTC -> TAC	F -> Y	transversion	Substitution	0.744	0.256		0.713	0.287
4625861	One of the mininal set of 43 nucleotide polymorphisms used to define the 64 genotypes.	ECO26_4635	dppD	C	T	CTG -> CTA		transition	None	0.854	0.146		0.92	0.08
4628132				T	C			transition		0.888	0.112		1	0
4629565		ECO26_4638	dppA	C	T	AGC -> AAC	S -> N	transition	Substitution	0.862	0.138		0.846	0.154
4638480		ECO26_4644	metL	C	T	CTG -> CTA		transition	None	1	0		0.854	0.146
4657104	One of the mininal set of 43 nucleotide polymorphisms used to define the 64 genotypes.	ECO26_4658	glpF	T	G	TTC -> TGC	F -> C	transversion	Substitution	0.744	0.256		0.808	0.192
4693908		ECO26_4693	fdoH	A	C	GTA -> GTC		transversion	None	0.869	0.131		1	0
4697506		ECO26_4697	yiiF	T	C	AAT -> GAT	N -> D	transition	Substitution	0.815	0.185		0.908	0.092
4788107	One of the mininal set of 43 nucleotide polymorphisms used to define the 64 genotypes.			C	T			transition		1	0		0.897	0.103
4814228		ECO26_4801	wzzE	A	G	TTG -> CTG		transition	None	0.723	0.277		0.62	0.38
4821788		ECO26_4809	rep	A	C	TCT -> GCT	S -> A	transversion	Substitution	0.71	0.29		0.689	0.311
4827435		ECO26_4814	ilvA	G	A	CGC -> TGC	R -> C	transition	Substitution	0.883	0.104		0.883	0.013
4845246		ECO26_4825	rbsR	G	A	GCG -> GTG	A -> V	transition	Substitution	0.944	0.056		0.869	0.131
4852047		ECO26_4831	trkD	T	C	ACC -> GCC	T -> A	transition	Substitution	0.893	0.107		1	0
4855813		ECO26_4834	asnA	A	C	GAT -> GAG	D -> E	transversion	Substitution	0.882	0.118		1	0
4858567	One of the mininal set of 43 nucleotide polymorphisms used to define the 64 genotypes. Nucleotide polymorphism identified by Bletz et. al., 2013.	ECO26_4837	gidA	T	C	GTG -> GCG	V -> A	transition	Substitution	0.719	0.281		0.684	0.316
4867045		ECO26_4846	atpD	T	C	GAT -> GAC		transition	None	0.815	0.185		0.912	0.088
4897880		ECO26_4873	tnaB	A	C	CAT -> CAG	H -> Q	transversion	Substitution	0.627	0.373		0.685	0.315
4903473		ECO26_4877	yidC	G	A	CCG -> CTG	P -> L	transition	Substitution	0.892	0.108		1	0
4909778		ECO26_4883	gyrB	C	T	CTG -> TTG		transition	None	1	0		0.835	0.165
4917566		ECO26_4891	dgoT	G	A	GTG -> GTA		transition	None	0.875	0.125		1	0
4918909		ECO26_4892	cbrA	T	C	ATT -> GTT	I -> V	transition	Substitution	0.89	0.11		1	0
4921006				A	C			transversion		0.669	0.331		0.719	0.281
4922487		ECO26_4897	yidE	C	T	ATC -> ATT		transition	None	0.926	0.074		0.897	0.103
4943021	One of the mininal set of 43 nucleotide polymorphisms used to define the 64 genotypes. Nucleotide polymorphism identified by Bletz et. al., 2013.	ECO26_4917	uhpT	A	C	GCA -> GCC		transversion	None	0.75	0.25		0.667	0.333
4948466		ECO26_4922	yicS	T	C	CAC -> CGC	H -> R	transition	Substitution	0.87	0.13		1	0
4970187		ECO26_4943	yicI	A	G	AAC -> GAC	N -> D	transition	Substitution	0.859	0.141		1	0
4972002		ECO26_4944	yicH	T	C	ATA -> GTA	I -> V	transition	Substitution	0.864	0.136		1	0
5017098		ECO26_4989	gpsA	G	A	CGC -> CAC	R -> H	transition	Substitution	0.896	0.104		1	0
5039698		ECO26_5007	yibA	T	C	GAA -> GAG		transition	None	0.885	0.115		0.87	0.13
5040181		ECO26_5007	yibA	T	A	AGA -> AGT	R -> S	transversion	Substitution	0.87	0.13		1	0
5080423		ECO26_5040	wecH	C	A	TGT -> TTT	C -> F	transversion	Substitution	1	0		0.808	0.192
5115476		ECO26_5072	yijP	C	A	TCG -> TCT		transversion	None	1	0		0.897	0.103
5157488	One of the mininal set of 43 nucleotide polymorphisms used to define the 64 genotypes. Nucleotide polymorphism identified by Bletz et. al., 2013.	ECO26_5099	thiG	G	A	CTT -> TTT	L -> F	transition	Substitution	0.714	0.286		0.659	0.341
5188543		ECO26_5123	metH	T	C	CTT -> CTC		transition	None	0.752	0.248		0.536	0.464
5237544		ECO26_5167	qor	T	A	AGG -> TGG	R -> W	transversion	Substitution	0.713	0.287		0.78	0.22
5250550		ECO26_5178	yjcC	C	A	CTG -> ATG	L -> M	transversion	Substitution	1	0		0.857	0.143
5262627		ECO26_5188	nrfA	T	G	TTG -> GTG	L -> V	transversion	Substitution	0.725	0.275		0.697	0.303
5264055		ECO26_5190	nrfC	A	G	AAA -> AAG		transition	None	0.879	0.121		0.938	0.062
5290222		ECO26_5217	phnD	T	G	GAA -> GCA	E -> A	transversion	Substitution	0.777	0.223		0.684	0.316
5295113		ECO26_5221	yjdA	C	T	GTC -> GTT		transition	None	0.878	0.122		1	0
5317936	Nucleotide polymorphism identified by Bletz et. al., 2013.	ECO26_5237	dcuS	G	A	CGC -> CGT		transition	None	1	0		0.852	0.148
5389233	Nucleotide polymorphism identified by Bletz et. al., 2013.	ECO26_5302	dipZ	G	C	TCC -> TCG		transversion	None	0.725	0.275		0.613	0.387
5392179		ECO26_5305	aspA	A	G	TGT -> TGC		transition	None	0.676	0.324		0.692	0.308
5396912		ECO26_5309	groEL	T	A	ACT -> ACA		transversion	None	0.884	0.116		1	0
5442757				T	C			transition		0.67	0.33		0.649	0.351
5446285				T	C			transition		0.848	0.152		0.924	0.076
5448449				T	C			transition		0.739	0.261		0.745	0.255
5467060	Nucleotide polymorphism identified by Bletz et. al., 2013.	ECO26_5384	cysQ	T	G	GCT -> GCG		transversion	None	0.746	0.254		0.748	0.252
5467492		ECO26_5384	cysQ	G	A	ACG -> ACA		transition	None	1	0		0.877	0.123
5476720		ECO26_5390	ytfN	A	T	CCA -> CCT		transversion	None	0.872	0.128		0.944	0.056
5516960				T	C			transition		0.835	0.165		1	0
5519567	One of the mininal set of 43 nucleotide polymorphisms used to define the 64 genotypes.	ECO26_5431	lptF	T	C	TGC -> CGC	C -> R	transition	Substitution	0.896	0.104		1	0
5520898	One of the mininal set of 43 nucleotide polymorphisms used to define the 64 genotypes.	ECO26_5432	lptG	C	T	CTG -> TTG		transition	None	0.875	0.125		1	0
5587416	One of the mininal set of 43 nucleotide polymorphisms used to define the 64 genotypes.	ECO26_5508	nanC	G	A	ACG -> ATG	T -> M	transition	Substitution	1	0		0.898	0.102
5601666		ECO26_5519	uxuB	A	G	ATT -> GTT	I -> V	transition	Substitution	0.64	0.36		0.639	0.361
5603921				G	A			transition		0.714	0.286		0.652	0.348
5607716	One of the mininal set of 43 nucleotide polymorphisms used to define the 64 genotypes.	ECO26_5526	yjiH	T	C	ACA -> ACG		transition	None	0.897	0.103		1	0
5619376	One of the mininal set of 43 nucleotide polymorphisms used to define the 64 genotypes.			T	A			transversion		0.863	0.137		1	0
5635074		ECO26_5549	hpaB	G	A	CCG -> CTG	P -> L	transition	Substitution	0.897	0.103		1	0
5643633	One of the mininal set of 43 nucleotide polymorphisms used to define the 64 genotypes.	ECO26_5557	hpcE	G	A	GCC -> GTC	A -> V	transition	Substitution	0.947	0.053		0.752	0.248
5645177		ECO26_5559	tsr	G	T	CGT -> CTT	R -> L	transversion	Substitution	1	0		0.875	0.125
5663379		ECO26_5576	rsmC	T	C	AAC -> AGC	N -> S	transition	Substitution	0.727	0.273		0.667	0.333
5664514	One of the mininal set of 43 nucleotide polymorphisms used to define the 64 genotypes.	ECO26_5577	holD	T	C	ACT -> ACC		transition	None	0.895	0.105		1	0
5665654	One of the mininal set of 43 nucleotide polymorphisms used to define the 64 genotypes.	ECO26_5579	yjjG	T	C	GCT -> GCC		transition	None	0.895	0.105		1	0
5667468		ECO26_5580	prfC	C	G	GCC -> GGC	A -> G	transversion	Substitution	0.675	0.317		0.598	0.402
5673888				A	T			transversion		0.577	0.423		0.656	0.344
5675148				G	C			transversion		0.894	0.106		1	0
5693636		ECO26_5605	creC	C	T	GGC -> GGT		transition	None	0.888	0.112		1	0
aPosition in GenBank accession #NC_013361
bEmpty fields indicates nucleotide polymorphisms found in non-coding regions.
