# Supplementary material for: Comparison of whole genome sequences from human and non-human Escherichia coli O26 strains
Source: Front Cell Infect Microbiol. 2015 Mar 11;5:21. doi: 10.3389/fcimb.2015.00021 (PMC4356229; doi:10.3389/fcimb.2015.00021)
Supplement: Supplementary file 4 [file Table3.XLSX]

## Sheet: Supplemental Table 3
Supplemental Table 3. O26 genotypes derived from 283 nucleotide polymorphisms.
Genotype	3607a	36912	85190	85908	90659	93182	123655	144072	170286	201130	204475	248050	252495	278884	283966	296216	299232	302075	304498	334786	350646	358680	360705	363280	387582	393645	398437	400691	414629	416185	420671	435297	440209	448068	463219	474928	482436	502776	515931	576573	581328	585075	598509	604817	663077	722393	764368	765304	774788
1	G	C	A	C	G	G	G	C	C	C	A	G	G	G	G	C	C	T	T	G	T	T	T	G	C	G	C	G	C	G	C	T	G	C	T	G	G	T	G	C	T	T	A	A	C	A	C	G	A
2	G	C	A	C	G	G	G	C	C	C	A	G	G	G	G	T	C	T	T	G	T	T	T	T	T	G	C	T	C	G	C	T	G	C	T	G	G	T	A	C	T	T	A	A	C	A	C	G	A
3	G	C	A	C	G	G	G	C	C	C	A	G	G	G	G	T	C	T	T	G	T	T	T	T	T	G	T	T	C	G	C	T	A	C	T	G	G	T	A	C	T	T	A	A	C	A	C	G	A
4	G	C	A	C	G	G	G	C	C	C	A	G	G	G	G	T	C	T	T	G	T	T	T	T	T	G	C	T	C	G	C	T	G	C	T	G	G	T	A	C	T	T	A	A	C	A	C	G	A
5	G	C	A	C	G	G	G	C	C	C	A	G	G	G	G	T	C	T	T	G	T	T	T	T	T	G	C	T	C	G	C	T	G	C	T	G	G	T	A	C	T	T	A	A	C	A	C	G	A
6	G	C	A	C	G	G	G	C	C	C	A	G	G	G	G	T	C	T	T	G	T	T	T	T	T	G	C	T	C	G	C	T	G	C	T	G	G	T	A	C	T	T	A	A	C	A	C	G	A
7	G	C	A	C	G	G	G	C	C	C	A	G	G	G	G	T	C	T	T	G	T	T	T	T	T	G	C	T	C	G	C	T	G	C	T	G	G	T	A	C	T	T	A	A	C	A	C	G	A
8	G	C	A	C	G	G	G	C	C	C	A	G	G	G	G	T	C	T	T	G	T	T	T	T	T	G	C	T	C	G	C	T	G	C	T	G	G	T	A	C	T	T	A	A	C	A	C	G	A
9	G	C	A	C	T	G	G	C	T	C	A	G	G	G	G	T	C	T	T	G	T	T	T	T	T	A	C	T	C	G	C	T	G	C	T	G	G	T	A	T	T	T	A	A	C	A	C	G	A
10	G	C	A	C	T	G	G	C	T	C	A	G	G	G	G	T	C	T	T	G	T	T	T	T	T	A	C	T	C	G	C	T	G	C	T	G	G	T	A	T	T	T	A	A	C	A	C	G	A
11	G	C	A	C	T	G	G	C	T	C	A	G	G	G	G	T	C	T	T	A	T	T	T	T	T	A	C	T	C	G	C	T	G	C	T	G	G	T	A	T	T	T	A	A	C	A	C	G	A
12	G	C	A	C	T	G	G	C	T	C	A	G	G	G	G	T	C	T	T	G	T	T	T	T	T	A	C	T	C	G	C	T	G	C	T	G	G	T	A	T	T	T	A	C	C	A	C	G	A
13	G	C	A	C	T	G	G	C	T	C	A	G	G	G	G	T	C	T	T	G	T	T	T	T	T	A	C	T	C	G	C	T	G	C	T	G	G	T	A	T	T	T	A	A	C	A	C	G	A
14	G	C	A	C	T	G	G	C	T	C	A	G	G	G	G	T	C	T	T	G	T	A	T	T	T	A	C	T	C	G	C	T	G	C	T	G	G	T	A	T	T	T	A	A	C	A	C	G	A
15	G	C	A	C	T	G	G	C	T	C	A	G	G	G	G	T	C	T	T	G	T	T	T	T	T	G	C	T	C	G	C	T	G	C	T	G	G	C	A	C	T	T	A	A	C	G	C	G	A
16	G	C	A	C	T	A	G	C	T	C	A	G	A	G	G	T	T	T	T	G	T	T	A	T	T	G	C	T	C	G	C	T	G	C	T	G	G	C	A	C	T	T	A	A	C	G	C	G	A
17	G	C	A	C	T	A	G	C	T	C	A	G	A	G	C	T	T	T	T	G	T	T	A	T	T	G	C	T	C	G	C	T	G	C	T	G	G	C	A	C	T	T	A	A	C	G	C	G	A
18	G	C	A	C	T	A	G	C	T	C	A	G	A	G	C	T	T	T	T	G	T	T	A	T	T	G	C	T	C	G	C	C	G	C	T	G	G	C	A	C	T	T	A	A	C	G	C	G	A
19	G	C	A	C	T	A	G	C	T	C	A	G	A	G	C	T	T	T	T	G	T	T	A	T	T	G	C	T	C	G	C	C	G	C	T	G	G	C	A	C	T	T	A	A	C	G	C	G	A
20	G	C	A	C	T	A	G	C	T	C	A	G	A	G	C	T	T	T	T	G	T	T	A	T	T	G	C	T	C	G	C	C	G	C	T	G	G	C	A	C	T	T	A	A	C	G	C	G	A
21	G	C	A	C	T	A	G	C	T	C	A	G	A	G	C	T	T	T	T	G	T	T	A	T	T	G	C	T	C	G	C	C	G	C	T	G	G	C	A	C	T	T	A	A	C	G	C	G	A
22	G	C	A	C	T	A	G	C	T	C	A	G	A	G	C	T	T	T	T	G	T	T	A	T	T	G	C	T	C	G	C	C	G	C	T	G	G	C	A	C	T	C	A	A	C	G	C	G	A
23	G	C	A	C	T	A	G	C	T	C	A	G	A	G	C	T	T	T	T	G	T	T	A	T	T	G	C	T	C	G	C	C	G	T	T	G	G	C	A	C	T	C	A	A	C	G	C	G	A
24	G	C	A	C	T	A	G	C	T	C	C	G	A	G	C	T	T	T	T	G	T	T	A	T	T	G	C	T	C	G	C	C	G	T	T	G	G	C	A	C	T	C	A	A	C	G	C	G	A
25	G	C	A	C	T	A	G	C	T	C	C	G	A	G	C	T	T	T	T	G	T	T	A	T	T	G	C	T	C	G	C	C	G	T	T	G	G	C	A	C	T	C	A	A	C	G	C	G	A
26	G	C	A	C	T	A	G	C	T	C	A	G	A	G	C	T	T	T	T	G	T	T	A	T	T	G	C	T	C	G	C	C	G	T	T	G	G	C	A	C	T	C	A	A	C	G	C	G	A
27	G	C	A	C	T	A	A	C	T	C	A	G	A	G	C	T	T	T	T	G	T	T	A	T	T	G	C	T	C	G	C	C	G	T	T	G	G	C	A	C	T	C	A	A	C	G	C	G	A
28	G	C	A	C	T	A	A	C	T	C	A	G	A	G	C	T	T	T	T	G	T	T	A	T	T	G	C	T	C	G	C	C	G	T	T	G	G	C	A	C	T	C	A	A	C	G	C	G	A
29	G	C	A	C	T	A	G	C	T	C	A	G	A	G	C	T	T	T	T	G	T	T	A	T	T	G	C	T	C	G	C	C	G	C	T	G	G	C	A	C	T	C	A	A	C	G	C	G	A
30	G	C	A	C	T	A	G	C	T	C	A	G	A	G	C	T	T	T	T	G	T	T	A	T	T	G	C	T	C	G	C	C	G	C	T	G	G	C	A	C	T	C	A	A	C	G	C	G	A
31	G	C	A	C	T	A	G	C	T	C	A	G	A	G	C	T	T	T	T	G	T	T	A	T	T	G	C	T	C	G	C	C	G	C	T	G	G	C	A	C	T	C	A	A	C	G	C	G	A
32	G	C	A	C	T	A	G	C	T	C	A	G	A	G	C	T	T	T	T	G	T	T	A	T	T	G	C	T	C	G	C	C	G	C	T	G	G	C	A	C	T	C	A	A	C	G	C	G	A
33	G	C	A	C	T	A	G	C	T	T	A	G	A	G	C	T	T	T	T	G	T	T	A	T	T	G	C	T	C	G	C	C	G	C	T	G	G	C	A	C	T	C	A	A	C	G	C	G	A
34	G	C	A	C	T	A	G	C	T	T	A	G	A	G	C	T	T	T	T	G	T	T	A	T	T	G	C	T	C	G	C	C	G	C	T	G	G	C	A	C	T	C	A	A	C	G	C	G	A
35	G	C	A	C	T	A	G	C	T	T	A	G	A	G	C	T	T	T	T	G	T	T	A	T	T	G	C	T	C	G	C	C	G	C	T	G	G	C	A	C	T	C	A	A	C	G	C	G	A
36	G	C	A	C	T	A	G	C	T	T	A	G	A	G	C	T	T	T	T	G	T	T	A	T	T	G	C	T	C	G	C	C	G	C	T	G	G	C	A	C	T	C	A	A	C	G	C	G	A
37	G	C	A	C	T	A	G	C	T	T	A	G	A	G	C	T	T	T	T	G	T	T	A	T	T	G	C	T	C	G	C	C	G	C	T	G	G	C	A	C	T	C	A	A	C	G	C	G	A
38	G	C	A	C	T	A	G	C	T	C	A	G	A	G	C	T	T	T	T	G	T	T	A	T	T	G	C	T	C	G	C	C	G	C	T	G	G	C	A	C	T	C	A	A	C	G	C	G	A
39	G	C	A	C	T	A	G	C	T	C	A	G	A	G	C	T	T	T	T	G	T	T	A	T	T	G	C	T	C	G	C	C	G	C	T	G	G	C	A	C	T	C	A	A	C	G	C	G	A
40	G	C	A	C	T	A	G	C	T	C	A	G	A	G	C	T	T	T	T	G	T	T	A	T	T	G	C	T	C	G	C	C	G	C	T	G	G	C	A	C	T	C	A	A	C	G	C	G	A
41	G	C	A	T	G	G	G	C	C	C	A	G	G	G	N	T	C	T	T	G	C	T	N	N	T	G	C	G	C	G	C	N	G	C	T	G	G	T	G	C	A	T	G	A	C	A	C	T	A
42	G	C	A	T	G	G	G	C	C	C	A	G	G	A	G	C	C	T	C	G	C	T	T	G	C	G	C	G	C	G	C	T	G	C	T	G	G	T	G	C	T	T	G	A	C	A	C	T	C
43	G	T	A	T	G	G	G	T	C	C	A	A	G	G	G	C	C	T	C	A	C	T	T	G	C	G	C	G	C	A	T	T	G	C	G	A	G	T	G	C	T	T	G	A	C	A	T	T	C
44	G	T	A	T	G	G	G	T	C	C	A	A	N	G	G	C	C	N	C	A	C	T	T	G	C	G	C	G	C	A	T	T	G	C	G	A	A	T	G	C	T	T	G	A	C	A	T	T	C
45	G	T	A	T	G	G	G	T	C	C	A	A	G	G	G	C	C	T	C	A	C	T	T	G	C	G	C	G	C	A	T	T	G	C	G	A	A	T	G	C	T	T	G	A	C	A	T	T	C
46	G	T	A	T	G	G	G	T	C	C	A	A	G	G	G	C	C	T	C	A	C	T	T	G	C	G	C	G	C	A	T	T	G	C	G	A	A	T	G	C	T	T	G	A	C	A	T	T	C
47	G	T	A	T	G	G	G	T	C	C	A	A	G	G	G	C	C	T	C	A	C	T	T	G	C	G	C	G	C	A	T	T	G	C	G	A	A	T	G	C	T	T	G	A	C	A	T	T	C
48	G	C	A	T	G	G	G	C	C	C	A	G	G	N	N	N	C	N	N	G	C	T	T	G	N	G	C	G	C	G	C	T	G	C	T	G	G	T	G	C	A	T	G	A	C	A	C	T	N
49	G	C	A	T	G	G	G	C	C	C	A	G	N	N	N	N	N	N	T	G	C	T	T	G	N	G	C	G	C	G	C	T	G	C	T	G	G	T	G	C	A	T	G	A	C	A	C	T	N
50	A	C	A	T	G	G	G	C	C	C	A	G	N	N	G	T	N	N	T	G	N	T	T	G	C	G	C	G	C	G	C	T	G	C	T	G	G	T	G	C	A	T	G	A	C	A	C	T	C
51	A	C	A	T	G	G	G	C	C	C	A	G	N	N	G	T	C	T	N	G	N	T	T	G	N	G	C	G	C	G	C	N	G	C	T	G	G	T	G	C	A	T	G	A	C	A	C	T	C
52	A	C	A	T	G	G	G	C	C	C	A	G	G	G	G	N	C	N	N	G	C	T	T	G	N	G	C	G	C	G	C	T	G	C	T	G	G	T	G	C	A	T	G	A	C	A	C	T	N
53	G	C	A	T	G	G	G	C	C	C	A	G	G	G	G	C	T	G	C	G	C	T	T	G	N	G	C	N	C	G	C	T	G	C	T	G	G	T	G	T	A	T	G	A	C	A	C	T	C
54	G	C	A	T	G	G	G	C	C	C	A	G	G	G	G	C	C	N	N	G	C	T	T	G	C	G	C	G	N	G	C	T	G	C	T	G	N	T	G	C	A	T	G	A	C	A	C	T	C
55	G	C	A	T	G	G	G	C	C	C	A	N	N	A	G	C	C	G	C	G	C	T	T	G	C	G	C	G	N	G	C	N	G	C	T	G	N	T	G	C	A	T	G	A	C	N	C	T	N
56	G	C	A	T	G	G	G	C	C	C	A	G	G	A	G	C	C	G	C	G	N	T	T	G	C	G	C	G	C	G	C	T	G	C	T	G	G	T	G	C	A	T	G	A	C	A	C	T	N
57	G	C	A	T	G	G	G	C	C	C	A	G	G	A	G	C	C	G	C	G	C	T	T	G	C	G	C	G	C	G	C	T	G	C	T	G	G	T	G	C	A	T	G	A	C	A	C	T	C
58	A	C	A	T	G	G	G	T	C	C	A	N	N	A	G	C	C	G	C	G	N	T	T	G	C	G	C	G	C	G	C	T	G	C	T	G	G	T	G	C	A	T	G	A	C	A	C	T	C
59	A	C	A	T	G	G	G	C	C	C	A	G	G	A	G	C	C	N	C	G	N	T	T	N	C	G	C	G	C	G	C	T	G	C	T	G	G	T	G	C	A	T	G	A	C	A	C	T	C
60	A	C	G	T	G	G	G	C	C	C	A	G	G	A	G	C	C	G	C	G	C	T	T	G	C	G	C	G	T	G	C	T	G	C	T	G	G	T	G	C	A	T	G	A	C	A	C	T	C
61	A	C	G	T	G	G	G	C	C	C	A	G	G	A	G	C	C	G	C	G	C	T	T	G	C	G	C	G	T	G	C	T	G	C	T	G	G	T	G	C	A	T	G	A	T	A	C	T	C
62	A	C	G	T	G	G	G	C	C	C	A	G	G	A	G	C	C	G	C	G	C	T	T	G	C	G	C	G	T	G	C	T	G	C	T	G	G	T	G	C	A	T	G	A	C	A	C	T	C
63	A	C	G	T	G	G	G	C	C	C	A	G	G	A	G	C	C	G	C	G	C	T	T	G	C	G	C	G	T	G	C	T	G	C	T	G	G	T	G	C	A	T	G	A	T	A	C	T	C
64	A	C	G	T	G	G	G	C	C	C	A	G	G	A	G	C	C	G	C	G	C	T	T	G	C	G	C	G	T	G	C	T	G	C	T	G	G	T	G	C	A	T	G	A	T	A	C	T	C
a Nucleotide position in GenBank accession NC_013361.
N = missing data
[truncated: 234 more columns]
