# Supplementary material for: Comparison of whole genome sequences from human and non-human Escherichia coli O26 strains
Source: Front Cell Infect Microbiol. 2015 Mar 11;5:21. doi: 10.3389/fcimb.2015.00021 (PMC4356229; doi:10.3389/fcimb.2015.00021)
Supplement: Supplementary file 5 [file Table4.XLSX]

## Sheet: Supplemental Table 4
Supplemental Table 4. O26 genotypes derived from a minimal set of 43 nucleotide polymorphisms.
Genotype	204475a	334786	448068	482436	585075	604817	663077	877921	1038583	1123615	2012269	2309077	2619481	2654487	2792695	2881381	2929292	2930847	2943990	2949484	3491315	3597633	3714770	3768475	3845592	4048079	4071920	4207884	4308460	4625861	4657104	4788107	4858567	4943021	5157488	5519567	5520898	5587416	5607716	5619376	5643633	5664514	5665654
1	A	G	C	G	T	A	C	C	C	G	A	C	C	T	T	G	T	T	G	A	G	G	C	C	G	G	G	G	T	C	T	C	C	C	A	T	C	G	T	T	G	T	T
2	A	G	C	G	T	A	C	C	C	G	A	C	C	T	T	G	T	T	G	G	G	G	C	C	G	G	G	G	T	C	T	C	C	C	A	T	C	G	T	T	G	T	T
3	A	G	C	G	T	A	C	C	A	G	A	C	C	T	T	G	T	T	T	A	G	G	C	C	G	G	G	G	T	C	T	C	C	C	A	T	C	G	T	T	G	T	T
4	A	G	C	G	T	A	C	T	C	G	A	C	C	T	T	G	T	T	T	A	G	G	C	C	G	G	G	G	T	C	T	C	C	C	A	T	C	G	T	T	G	T	T
5	A	G	C	G	T	A	C	C	C	G	A	C	C	T	T	G	T	T	T	A	G	G	C	C	G	G	G	G	T	C	T	C	C	C	A	T	C	G	T	T	G	T	T
6	A	G	C	G	T	A	C	C	C	G	A	C	C	T	T	G	T	T	T	A	G	G	C	C	G	G	G	G	T	C	T	C	C	C	A	T	C	A	T	T	G	T	T
7	A	G	C	G	T	A	C	C	C	C	A	C	C	T	T	G	T	T	T	A	G	G	C	C	G	G	G	G	T	C	T	C	C	C	A	T	C	G	T	T	G	T	T
8	A	G	C	G	T	A	C	C	C	G	G	C	C	T	T	G	T	T	T	A	G	G	C	C	G	G	G	G	T	C	T	C	C	C	A	T	C	G	T	T	G	T	T
9	A	G	C	G	T	A	C	C	C	G	A	C	C	T	T	A	T	T	T	A	G	G	C	C	G	G	G	G	T	C	T	C	C	C	A	T	C	G	T	T	G	T	T
10	A	G	C	G	T	A	C	C	C	G	A	C	C	T	T	A	T	T	T	A	G	G	C	C	G	G	G	G	T	C	T	C	C	C	A	T	C	G	T	T	A	T	T
11	A	A	C	G	T	A	C	C	C	G	A	C	C	T	T	A	T	T	T	A	G	G	C	C	G	G	G	G	T	C	T	C	C	C	A	T	C	G	T	T	A	T	T
12	A	G	C	G	T	C	C	C	C	G	A	C	C	T	T	A	T	T	T	A	G	G	C	C	G	G	G	G	T	C	T	C	C	C	A	T	C	G	T	T	A	T	T
13	A	G	C	G	T	A	C	C	C	G	A	C	C	T	T	A	T	T	T	A	G	G	C	C	G	G	G	G	T	C	T	T	C	C	A	T	C	G	T	T	A	T	T
14	A	G	C	G	T	A	C	C	C	G	A	C	C	T	T	A	T	T	T	A	G	G	C	C	G	G	A	G	T	C	T	T	C	C	A	T	C	G	T	T	A	T	T
15	A	G	C	G	T	A	C	C	C	G	A	C	C	T	T	A	T	T	T	A	G	G	C	A	G	G	G	G	T	C	T	C	C	C	A	T	C	G	T	T	G	T	T
16	A	G	C	G	T	A	C	C	C	G	A	C	C	T	T	A	T	T	T	A	G	G	C	A	G	G	G	G	T	C	T	C	C	A	A	T	C	G	T	T	G	T	T
17	A	G	C	G	T	A	C	C	C	G	A	T	C	T	T	A	T	T	T	A	G	G	C	A	G	G	G	G	T	C	T	C	C	A	A	T	C	G	T	T	G	T	T
18	A	G	C	G	T	A	C	C	C	G	A	T	C	T	T	A	T	T	T	A	G	G	C	A	G	G	G	G	C	C	T	C	C	A	A	T	C	G	T	T	G	T	T
19	A	G	C	G	T	A	C	C	C	G	A	T	C	T	T	A	T	T	T	A	G	G	A	A	G	G	G	G	C	C	T	C	C	A	A	T	C	G	T	T	G	T	T
20	A	G	C	G	T	A	C	C	C	G	A	T	C	T	T	A	T	T	T	A	G	G	A	A	G	G	G	G	C	C	T	C	T	A	A	T	C	G	T	T	G	T	T
21	A	G	C	G	T	A	C	C	C	G	A	T	C	T	T	A	T	T	T	A	G	G	A	A	G	G	G	G	C	C	T	C	T	A	G	T	C	G	T	T	G	T	T
22	A	G	C	G	C	A	C	C	C	G	A	T	C	T	T	A	T	T	T	A	G	G	A	A	G	G	G	G	C	C	T	C	T	A	G	T	C	G	T	T	G	T	T
23	A	G	T	G	C	A	C	C	C	G	A	T	C	T	T	A	C	T	T	A	G	G	A	A	G	G	G	G	C	C	T	C	T	A	G	T	C	A	T	T	G	T	T
24	C	G	T	G	C	A	C	C	C	G	A	T	C	T	T	A	C	T	T	A	G	G	A	A	G	G	G	G	C	C	T	C	T	A	G	T	C	A	T	T	G	T	T
25	C	G	T	G	C	A	C	C	C	G	A	T	C	T	T	A	C	T	T	A	G	G	A	A	G	G	G	G	C	C	T	C	T	A	G	T	C	G	T	T	G	T	T
26	A	G	T	G	C	A	C	C	C	G	A	T	C	T	T	A	C	T	T	A	G	G	A	A	G	G	G	G	C	C	T	C	T	A	G	T	C	G	T	T	G	T	T
27	A	G	T	G	C	A	C	C	C	G	A	T	C	T	T	A	T	T	T	A	G	G	A	A	G	G	G	G	C	C	T	C	T	A	G	T	C	G	T	T	G	T	T
28	A	G	T	G	C	A	C	C	C	C	A	T	C	T	T	A	T	T	T	A	G	G	A	A	G	G	G	G	C	C	T	C	T	A	G	T	C	G	T	T	G	T	T
29	A	G	C	G	C	A	C	C	C	G	A	T	C	A	T	A	T	T	T	A	G	G	A	A	G	G	G	G	C	C	T	C	T	A	G	T	C	A	T	T	G	T	T
30	A	G	C	G	C	A	C	C	C	C	A	T	C	A	T	A	T	C	T	A	G	G	A	A	G	G	G	G	C	C	T	C	T	A	G	T	C	A	T	T	G	T	T
31	A	G	C	G	C	A	C	C	C	G	A	T	C	A	T	A	T	C	T	A	G	G	A	A	G	G	G	G	C	C	T	C	T	A	G	T	C	A	T	T	G	T	T
32	A	G	C	G	C	A	C	C	C	G	A	T	C	A	T	A	T	C	T	A	G	G	A	A	G	G	G	G	C	C	T	C	T	A	G	T	C	G	T	T	G	T	T
33	A	G	C	G	C	A	C	C	C	G	A	T	T	A	T	A	T	T	T	A	A	G	A	A	G	A	G	G	C	C	G	C	T	A	G	T	C	A	T	T	G	T	T
34	A	G	C	G	C	A	C	C	C	G	A	T	T	A	T	A	T	T	T	A	A	G	A	A	G	A	G	G	C	C	G	C	T	A	G	T	C	G	T	T	G	T	T
35	A	G	C	G	C	A	C	C	C	G	A	T	T	A	T	A	T	T	T	G	A	G	A	A	G	A	G	G	C	C	G	C	T	A	G	T	C	G	T	T	G	T	T
36	A	G	C	G	C	A	C	C	C	G	A	T	T	A	T	A	T	T	T	A	G	G	A	A	G	A	G	G	C	C	G	C	T	A	G	T	C	G	T	T	G	T	T
37	A	G	C	G	C	A	C	C	C	C	A	T	T	A	T	A	T	T	T	A	G	G	A	A	G	A	G	G	C	C	G	C	T	A	G	T	C	G	T	T	G	T	T
38	A	G	C	G	C	A	C	C	C	G	A	T	C	A	T	A	T	T	T	A	G	G	A	A	G	A	G	G	C	C	G	C	T	A	G	T	C	G	T	T	G	T	T
39	A	G	C	G	C	A	C	C	C	G	A	T	C	A	T	A	T	T	T	A	G	G	A	A	G	G	G	G	C	C	G	C	T	A	G	T	C	G	T	T	G	T	T
40	A	G	C	G	C	A	C	C	C	G	A	T	C	A	T	A	T	T	T	A	G	G	A	A	G	G	G	G	C	C	T	C	T	A	G	T	C	G	T	T	G	T	T
41	A	G	C	G	T	A	C	C	C	N	N	N	C	T	T	G	T	T	T	A	G	G	N	C	G	N	G	G	C	C	N	C	C	C	A	T	C	G	C	T	G	C	T
42	A	G	C	G	T	A	C	C	C	G	G	C	C	T	T	G	T	T	G	G	G	G	C	C	G	G	G	G	T	C	T	C	C	C	A	T	C	G	T	T	G	T	T
43	A	A	C	G	T	A	C	C	C	G	G	C	C	T	T	G	C	T	G	G	G	G	C	C	G	G	G	G	T	T	T	C	C	C	A	T	C	G	T	A	G	T	T
44	A	A	C	A	T	A	C	C	C	G	G	C	C	T	T	G	C	T	G	G	G	G	C	C	G	G	G	G	T	T	T	C	C	C	A	T	C	G	T	A	G	T	T
45	A	A	C	A	T	A	C	C	C	G	G	C	C	T	T	G	C	T	G	G	G	A	C	C	G	G	G	G	T	T	T	C	C	C	A	T	C	G	T	A	G	T	T
46	A	A	C	A	T	A	C	C	C	G	G	C	C	T	T	G	C	T	G	G	G	A	C	C	A	G	G	G	T	T	T	C	C	A	A	T	C	G	T	A	G	T	T
47	A	A	C	A	T	A	C	C	C	G	G	C	C	T	T	G	C	T	G	G	G	A	C	C	A	G	G	G	T	T	T	C	C	C	A	T	C	G	T	A	G	T	T
48	A	G	C	G	T	A	C	C	C	N	N	C	C	T	T	G	T	T	G	G	G	G	N	C	G	N	G	G	C	C	N	N	C	C	A	C	C	G	C	T	N	C	T
49	A	G	C	G	T	A	C	C	C	N	N	C	C	T	T	G	T	T	G	G	G	N	C	C	G	G	G	G	C	C	T	N	C	C	A	T	C	G	C	T	G	T	T
50	A	G	C	G	T	A	C	C	C	N	N	C	C	T	T	G	T	T	G	G	G	G	C	A	G	G	G	G	C	C	T	N	C	C	A	C	C	G	C	T	G	T	T
51	A	G	C	G	T	A	C	C	C	N	N	C	C	T	T	G	T	T	G	G	G	G	C	C	G	G	G	G	C	C	T	C	C	C	A	C	C	G	C	N	N	T	T
52	A	G	C	G	T	A	C	C	C	N	N	C	C	T	T	G	T	T	N	N	G	G	C	C	G	G	G	G	C	C	T	T	C	C	A	C	C	G	T	T	G	T	C
53	A	G	C	G	T	A	C	C	C	N	N	C	C	T	T	G	T	T	G	G	G	G	C	A	G	G	G	G	T	C	T	N	C	C	A	C	C	G	N	N	N	T	C
54	A	G	C	N	T	A	C	C	C	N	N	C	C	T	T	A	T	T	G	N	G	G	C	C	G	G	G	G	T	C	T	N	C	C	A	C	C	G	C	T	N	C	C
55	A	G	C	N	T	A	C	C	N	N	N	C	N	T	A	A	T	T	G	G	G	G	N	C	G	G	G	G	T	C	T	N	C	C	A	C	C	G	C	N	G	C	C
56	A	G	C	G	T	A	C	C	C	N	N	C	C	T	T	G	T	T	G	G	G	G	C	C	G	G	G	G	C	C	T	C	C	C	A	C	C	G	C	N	G	T	C
57	A	G	C	G	T	A	C	C	C	N	N	C	C	T	T	G	T	T	G	G	G	G	C	C	G	G	G	G	T	C	T	C	C	C	A	C	C	G	C	N	G	C	C
58	A	G	C	G	T	A	C	C	C	N	N	C	C	T	T	G	T	T	G	G	G	N	C	C	G	G	G	G	C	C	T	C	C	C	A	C	C	G	T	N	G	T	C
59	A	G	C	G	T	A	C	C	C	C	G	C	C	T	T	G	T	T	G	G	G	G	C	C	G	G	G	G	T	C	T	C	C	C	A	C	T	G	C	T	G	C	C
60	A	G	C	G	T	A	C	C	C	C	G	C	C	T	T	G	T	T	G	G	G	G	C	C	G	G	G	A	T	C	T	C	C	C	A	C	T	G	C	T	G	C	C
61	A	G	C	G	T	A	T	C	C	C	G	C	C	T	T	G	T	T	G	G	G	G	C	C	G	G	G	A	T	C	T	C	C	C	A	C	T	G	C	T	G	C	C
62	A	G	C	G	T	A	C	C	C	C	G	C	C	T	T	G	T	T	G	G	G	G	C	C	G	G	G	A	T	C	T	C	C	C	A	C	T	G	C	A	G	C	C
63	A	G	C	G	T	A	T	C	C	C	G	C	C	T	T	G	T	T	G	G	G	G	C	C	G	G	G	A	T	T	T	C	C	C	A	C	T	G	C	T	G	C	C
64	A	G	C	G	T	A	T	C	C	C	G	C	C	T	T	G	T	T	G	G	G	G	C	C	G	G	G	A	T	T	T	C	C	C	A	C	T	G	C	A	G	C	C
a Nucleotide position in GenBank accession NC_013361.
N = missing data
